# Supplementary material for: An Aliasing Measure of Factor Effects in Three-Level Regular Designs
Source: Entropy (Basel). 2025 Jun 26;27(7):680. doi: 10.3390/e27070680 (PMC12293866; doi:10.3390/e27070680)
Supplement: Supplementary file 1 [file entropy-27-00680-s001.zip]

Archive with 1 entries (1 files):
- entropy-3646117-supplementary.pdf
